# Supplementary material for: Identification of oxyresveratrol, a food-as-medicine substrate, as a novel EPI that targets the RND efflux pumps of Serratia surfactantfaciens sp. nov. YD25T
Source: Microbiol Spectr. 2026 Apr 22;14(6):e02185-25. doi: 10.1128/spectrum.02185-25 (PMC13228086; doi:10.1128/spectrum.02185-25)
Supplement: Supplemental tables — Tables S1 to S8. [file spectrum.02185-25-s0002.xlsx]

## Sheet: Table S1
Supplmentary table 1. Resistance-related genes in the YD25 genome predicted by RGI.
Resistance Mechanism	RGI Criteria	ARO Term	Detection Criteria	AMR Gene Family	Drug Class	% Identity of Matching Region
antibiotic inactivation	Strict	SRT-3	protein homolog model	SRT beta-lactamase	cephalosporin	96.83
	Strict	AAC(6')-Ic	protein homolog model	AAC(6')	aminoglycoside antibiotic	95.21
	Strict	FosA8	protein homolog model	fosfomycin thiol transferase	phosphonic acid antibiotic	64.23
	Loose	Pseudomonas aeruginosa ampR with mutation conferring resistance to aztreonam	protein variant model	IMP beta-lactamase, PDC beta-lactamase, ampC-type beta-lactamase	monobactam, carbapenem, cephalosporin, cephamycin, penam, penem	59.39
	Loose	APH(6)-Ic	protein homolog model	APH(6)	aminoglycoside antibiotic	49.81
	Loose	Pseudomonas aeruginosa catB7	protein homolog model	chloramphenicol acetyltransferase (CAT)	phenicol antibiotic	42.79
	Loose	SAT-3	protein homolog model	streptothricin acetyltransferase (SAT)	nucleoside antibiotic	42.33
	Loose	cmlv	protein homolog model	chloramphenicol phosphotransferase	phenicol antibiotic	41.18
	Loose	vatH	protein homolog model	streptogramin vat acetyltransferase	streptogramin antibiotic, streptogramin A antibiotic	40.78
	Loose	NmcR	protein homolog model	NmcA beta-lactamase	carbapenem, cephalosporin, cephamycin, penam	40.68
antibiotic target alteration	Strict	Escherichia coli EF-Tu mutants conferring resistance to Pulvomycin	protein variant model	elfamycin resistant EF-Tu	elfamycin antibiotic	95.17
	Loose	bacA	protein homolog model	undecaprenyl pyrophosphate related proteins	peptide antibiotic	83.15
	Loose	PmrF	protein homolog model	pmr phosphoethanolamine transferase	peptide antibiotic	75.39
	Loose	arnA	protein homolog model	pmr phosphoethanolamine transferase	peptide antibiotic	68.89
	Loose	Mycobacterium tuberculosis katG mutations conferring resistance to isoniazid	protein variant model	isoniazid resistant katG	isoniazid-like antibiotic	66.9
	Loose	Escherichia coli soxR with mutation conferring antibiotic resistance	protein overexpression model	ATP-binding cassette (ABC) antibiotic efflux pump, major facilitator superfamily (MFS) antibiotic efflux pump, resistance-nodulation-cell division (RND) antibiotic efflux pump	fluoroquinolone antibiotic, cephalosporin, glycylcycline, penam, tetracycline antibiotic, rifamycin antibiotic, phenicol antibiotic, disinfecting agents and antiseptics	66.43
	Loose	Mycobacterium tuberculosis thyA with mutation conferring resistance to para-aminosalicylic acid	protein variant model	aminosalicylate resistant thymidylate synthase	salicylic acid antibiotic	65.91
	Loose	eptB	protein homolog model	pmr phosphoethanolamine transferase	peptide antibiotic	65.64
	Loose	Escherichia coli AcrAB-TolC with AcrR mutation conferring resistance to ciprofloxacin, tetracycline, and ceftazidime	protein overexpression model	resistance-nodulation-cell division (RND) antibiotic efflux pump	fluoroquinolone antibiotic, cephalosporin, glycylcycline, penam, tetracycline antibiotic, rifamycin antibiotic, phenicol antibiotic, disinfecting agents and antiseptics	61
	Loose	Staphylococcus aureus fusA with mutation conferring resistance to fusidic acid	protein variant model	antibiotic resistant fusA	fusidane antibiotic	59.71
	Loose	Clostridioides difficile gyrB conferring resistance to fluoroquinolones	protein variant model	fluoroquinolone resistant gyrB	fluoroquinolone antibiotic	57.82
	Loose	Mycobacterium tuberculosis rpoB mutants conferring resistance to rifampicin	protein variant model	rifamycin-resistant beta-subunit of RNA polymerase (rpoB)	rifamycin antibiotic	57.05
	Loose	Staphylococcus aureus GlpT with mutation conferring resistance to fosfomycin	protein variant model	antibiotic-resistant GlpT	phosphonic acid antibiotic	56.64
	Strict	ArnT	protein homolog model	pmr phosphoethanolamine transferase	peptide antibiotic	56.14
	Loose	Helicobacter pylori rpoB mutation conferring resistance to rifampicin	protein variant model	rifamycin-resistant beta-subunit of RNA polymerase (rpoB)	fluoroquinolone antibiotic, rifamycin antibiotic	54.44
	Strict	Haemophilus influenzae PBP3 conferring resistance to beta-lactam antibiotics	protein variant model	Penicillin-binding protein mutations conferring resistance to beta-lactam antibiotics	cephalosporin, cephamycin, penam	52.91
	Loose	eptA	protein homolog model	pmr phosphoethanolamine transferase	peptide antibiotic	52.13
	Loose	Clostridioides difficile gyrA conferring resistance to fluoroquinolones	protein variant model	fluoroquinolone resistant gyrA	fluoroquinolone antibiotic	51.98
	Loose	Staphylococcus aureus murA with mutation conferring resistance to fosfomycin	protein variant model	antibiotic-resistant murA transferase	phosphonic acid antibiotic	50
	Loose	Mycobacterium tuberculosis rpsA mutations conferring resistance to pyrazinamide	protein variant model	pyrazinamide resistant rpsA	pyrazine antibiotic	45.4
	Loose	tetR	protein overexpression model	major facilitator superfamily (MFS) antibiotic efflux pump	tetracycline antibiotic	43
	Loose	Escherichia coli AcrAB-TolC with MarR mutations conferring resistance to ciprofloxacin and tetracycline	protein overexpression model	resistance-nodulation-cell division (RND) antibiotic efflux pump	fluoroquinolone antibiotic, cephalosporin, glycylcycline, penam, tetracycline antibiotic, rifamycin antibiotic, phenicol antibiotic, disinfecting agents and antiseptics	42.86
	Loose	Mycobacterium tuberculosis kasA mutant conferring resistance to isoniazid	protein variant model	antibiotic resistant kasA	isoniazid-like antibiotic	42.3
	Loose	vanR gene in vanF cluster	protein homolog model	glycopeptide resistance gene cluster, vanR	glycopeptide antibiotic	41.78
	Loose	LlmA 23S ribosomal RNA methyltransferase	protein homolog model	Llm 23S ribosomal RNA methyltransferase	lincosamide antibiotic	40.91
	Loose	cprR	protein homolog model	pmr phosphoethanolamine transferase	peptide antibiotic	40
	Strict	vanG	protein homolog model	glycopeptide resistance gene cluster, Van ligase	glycopeptide antibiotic	39.06
antibiotic target protection	Loose	qnrE1	protein homolog model	quinolone resistance protein (qnr)	fluoroquinolone antibiotic	79.44
	Loose	dfrA3	protein homolog model	trimethoprim resistant dihydrofolate reductase dfr	diaminopyrimidine antibiotic	59.01
	Loose	sul4	protein homolog model	sulfonamide resistant sul	sulfonamide antibiotic	42.54
	Loose	Streptomyces rimosus otr(A)	protein homolog model	tetracycline-resistant ribosomal protection protein	tetracycline antibiotic	41.38
reduced permeability to antibiotic	Loose	OmpA	protein homolog model	General Bacterial Porin with reduced permeability to peptide antibiotics	peptide antibiotic	80.17
	Loose	Klebsiella pneumoniae OmpK37	protein homolog model	General Bacterial Porin with reduced permeability to beta-lactams	monobactam, carbapenem, cephalosporin, cephamycin, penam, penem	67.26
	Loose	Klebsiella aerogenes Omp36	protein variant model	General Bacterial Porin with reduced permeability to beta-lactams	monobactam, carbapenem, cephalosporin, cephamycin, penam, penem	65.28

## Sheet: Table S2
Supplementary table 2. Effulx pump genes in the YD25 genome predicted by RGI.
AMR Gene Family	Genes in YD25	ARO Term	RGI Criteria	Drug Class	% Identity of Matching Region
ABC	MacAB	MacA/MacB	Loose	macrolide antibiotic	40.36/50.46
	SmdAB
	MsbA	MsbA	Loose	nitroimidazole antibiotic	87.29
	YojI	YojI	Loose	peptide antibiotic	67.4
	LptD	LptD	Loose	carbapenem, peptide antibiotic, aminocoumarin antibiotic, rifamycin antibiotic	67.26
RND	SdeAB	OqxA	Loose	fluoroquinolone antibiotic, glycylcycline, tetracycline antibiotic, diaminopyrimidine antibiotic, nitrofuran antibiotic	72.8
	SdeCDE	MdtA/MdtB/MdtC	Loose	aminocoumarin antibiotic	66.42/81.69/80.92
	SdeXY	Enterobacter cloacae AcrA	Loose	fluoroquinolone antibiotic, cephalosporin, glycylcycline, penam, tetracycline antibiotic, rifamycin antibiotic, phenicol antibiotic, disinfecting agents and antiseptics	78.7
	SdeGH	MexH/MexI	Loose	fluoroquinolone antibiotic, tetracycline antibiotic, disinfecting agents and antiseptics	64.27/82.68
	SdePQ OmsA	MexA/AcrF/OprM	Loose	macrolide antibiotic, fluoroquinolone antibiotic, monobactam, carbapenem, cephalosporin, cephamycin, penam, tetracycline antibiotic, peptide antibiotic, aminocoumarin antibiotic, diaminopyrimidine antibiotic, sulfonamide antibiotic, phenicol antibiotic, penem	54.86/59.02/45.95
	BaeSR	BaeS/BaeR	Loose	aminoglycoside antibiotic, aminocoumarin antibiotic	70/76.07
	YajC	YajC	Loose	fluoroquinolone antibiotic, cephalosporin, glycylcycline, penam, tetracycline antibiotic, oxazolidinone antibiotic, glycopeptide antibiotic, rifamycin antibiotic, phenicol antibiotic, disinfecting agents and antiseptics	48.67
	AcrD	AdeF	Strict	fluoroquinolone antibiotic, tetracycline antibiotic	60.29
	AcrR	Escherichia coli AcrAB-TolC	Loose	fluoroquinolone antibiotic, cephalosporin, glycylcycline, penam, tetracycline antibiotic, rifamycin antibiotic, phenicol antibiotic, disinfecting agents and antiseptics	61
	CsrA	RsmA	Strict	fluoroquinolone antibiotic, diaminopyrimidine antibiotic, phenicol antibiotic	85.25
	CpxAR	Pseudomonas aeruginosa CpxA/CpxR	Loose	macrolide antibiotic, fluoroquinolone antibiotic, monobactam, aminoglycoside antibiotic, carbapenem, cephalosporin, cephamycin, penam, tetracycline antibiotic, peptide antibiotic, aminocoumarin antibiotic, diaminopyrimidine antibiotic, sulfonamide antibiotic, phenicol antibiotic, penem	84.14/46.93
	DoxX Family	MexG	Loose	fluoroquinolone antibiotic, tetracycline antibiotic, disinfecting agents and antiseptics	38.6
	HlyD
	HeliX Family	MarA	Loose	fluoroquinolone antibiotic, monobactam, carbapenem, cephalosporin, glycylcycline, cephamycin, penam, tetracycline antibiotic, rifamycin antibiotic, phenicol antibiotic, penem, disinfecting agents and antiseptics	50
	CRP	CRP	Strict	macrolide antibiotic, fluoroquinolone antibiotic, penam	99.05
	LysR Family	AdeL	Loose	fluoroquinolone antibiotic, tetracycline antibiotic	42.21
MFS	EmrAB	Klebsiella pneumoniae KpnG/KpnH	Strict	macrolide antibiotic, fluoroquinolone antibiotic, aminoglycoside antibiotic, carbapenem, cephalosporin, penam, peptide antibiotic, penem	71.7983.63
	MprA	EmrR	Loose	fluoroquinolone antibiotic	83.13
	EmrD
	MdfA	Escherichia coli MdfA	Loose	tetracycline antibiotic, disinfecting agents and antiseptics	70.94
	SmfY	AadT	Loose	macrolide antibiotic, tetracycline antibiotic, disinfecting agents and antiseptics	40.9
	Bcr/CflA Family
	LeuO	LeuO	Loose	nucleoside antibiotic, disinfecting agents and antiseptics	57.93
	Kef Family	RosA/RosB	Loose	peptide antibiotic	78.16/81.53
	MHS Family
	MdtD
	MdtH	MdtH	Loose	fluoroquinolone antibiotic	76.88
	MdtG	MdtG	Loose	phosphonic acid antibiotic	81.17
	tet	tet(41)	Loose	tetracycline antibiotic	94.09
MATE	MATE Family	hmrM	Loose	fluoroquinolone antibiotic, disinfecting agents and antiseptics	48.13
	EmmdR/YeeO Family	MdtK	Loose	fluoroquinolone antibiotic	82.45
	CrcB	CrcB	Loose	aminoglycoside antibiotic	27.96
	DinF	AbeM	Loose	fluoroquinolone antibiotic, disinfecting agents and antiseptics	22.55
SMR	SsmE	QacG	Strict	disinfecting agents and antiseptics	40.78
	MdtIJ	Klebsiella pneumoniae KpnF/KpnE	Strict	macrolide antibiotic, aminoglycoside antibiotic, cephalosporin, tetracycline antibiotic, peptide antibiotic, rifamycin antibiotic, disinfecting agents and antiseptics	73.39/63.11
	SugE	QacL	Loose	disinfecting agents and antiseptics	38.24

## Sheet: Table S3
Supplementary talbe 3. RND efflux pump genes and related regulator genes in the YD25 genome.
Genes	Genomic position	AA similarity	Length (nt)
sdeX	431489-432676	SdeX from S. marcescens Db11 99%	1188	Efflux pump
sdeY	428325-431471	SdeY from S. marcescens Db11 99%	3147
sdeA	1325222-1326541	SdeA from S. marcescens Db11 97%	1320
sdeB	1322054-1325197	SdeB from S. marcescens Db11 99%	3144
sdeC	3172540-3173781	SdeC from S. marcescens Db11 77%	1242
sdeD	3173781-3176900	SdeD from S. marcescens Db11 90%	3120
sdeE	3176897-3179977	SdeE from S. marcescens Db11 89%	3081
sdeP	1901388-1902530	SdeP from S. marcescens Db11 95%	1143
sdeQ	1898249-1901386	SdeQ from S. marcescens Db11 97%	3138
omsA	1896805-1898313	OmsA from S. marcescens Db11 95%	1509
sdeG	1191375-1192460	SdeG from S. marcescens Db11 96%	1086
sdeH	1192471-1195551	SdeH from S. marcescens Db11 99%	3081
acrR	432819-433502; downstream of sdeX	AcrR from E. coli 65%	684	Local regulator
sdeS	1321510-1321989; upstream of sdeB	SdeS from S. marcescens Db11 99%	480
sdeR	1326706-1327062; downstream of sdeA	SdeR from S. marcescens Db11 96%	357
baeS/baeR	3181415-3182797/3182797-3183513; downstream of sdeD	BaeS/BaeR from S. marcescens Db11 92%	1383/717
Rob	5113835-5114704	Rob from E. coli MG1655 84%	870	Globe regulator
Roblike	1682563-1683456	Rob from G. quercinecans FRB97 76%	894
soxS	2299071-2299457	SoxS from E. coli 45%	387
ramA	899528-899986	RamA from S. marcescens RM66262 99%	459

## Sheet: Table S4
Supplementary table 4. The binding sites for global regulators on promoter of RND pump genes.
	Binding sequence	Score / Core score
SdeXY	MX000340 RamA site ATGGCACGAAAAACCAAACA	31.00 / 10.00
	MX000170 Rob site ATGGCACGAAAAACCAAACA	10.03 / 7.42
	MX000174 SoxS site ATGGCACGAAAAACCAAACA	5.65 / 4.40
SdeAB	MX000170 Rob site ATTGCATTTAAAGCGAAACT	9.28 / 6.60
	MX000174 SoxS site ATTGCATTTAAAGCGAAACT	5.46 / 4.40
SdeCDE	MX000174 SoxS site CTGGCACGTTATGAAACCCT	5.39 / 4.09
sdePQ	MX000174 SoxS site AAAGCACTGCGGAAAAATAG	5.36 / 4.40
SdeGH	MX000174 SoxS site TTGGCATTGGTCAGTACGCT	5.17 / 4.19

## Sheet: Table S5
Supplemental table 5. Primers used to construct LacZ-fusion reporter plasmids.
Primers	Sequences 5′- 3′	Targets
LacZ	GGCGAATGGAAATTGTAAGCG	Bone of reporter plasmid
pBBR1(3923)-R	TAATTGCGTTGCGCTCACT
lacZ-pro-F	TATTTGATCGCCCTTGCAAG	Coding region of lacZ gene
lacZ-pbb-R	GCGTTAATATTTTGTTAAAATTCGCG
lacZ-sdeXY-F	AGTGAGCGCAACGCAATTAAGTGCCAGTAAATAGCTCC	Promoter of sdeXY
lacZ-sdeXY-R	AAGGGGCGCAGCAGGCATAGAAAAACCTCAAGTGTCCGA
lacZ-sdeAB-F	AGTGAGCGCAACGCAATTAGCTGATGCTCCCATCATG	Promoter of sdeAB
lacZ-sdeAB-R	AAGGGGCGCAGCAGGCATGGCGTTGAACGATGAGTT
lacZ-sdeCDE-F	AGTGAGCGCAACGCAATTACCCAGCTGGAATAGACGT	Promoter of sdeCDE
lacZ-sdeCDE-R	AAGGGGCGCAGCAGGCATAAATCAGTACGGCAGCGA
lacZ-sdeGH-F	AGTGAGCGCAACGCAATTATGCGCTCATCGAGCGTTT	Promoter of sdeGH
lacZ-sdeGH-R	AAGGGGCGCAGCAGGCATGTAACGGTTTCTTCCTGA

## Sheet: Table S6
Supplemental table 6. Primers used to construct knock-out plasmids and expression plasmids of local regulator genes.
Primers	Sequences 5′- 3′	Purpose
pKNOCK-acrR-F	ACGCGTCGACCAGATATTGCCACCGCTGCT	Knockout acrR
pKNOCK-acrR-R	CGGGGTACCCCTCGATGCGTTCATAACCG
pKNOCK-sdeR-F	ACGCGTCGACCATTACCGATTTGAAGGCGTG	Knockout sdeR
pKNOCK-sdeR-R	CGGGGTACCCAGACGCTCCGCCGACACC
pKNOCK-sdeS-F	ACGCGTCGACCGCTGCTCTGGAAGCCAACCC	Knockout sdeS
pKNOCK-sdeS-R	CGGGGTACCCTCCGCTTCGTTCACCACCGAT
pKNOCK-baeSR-F	GCAGGAATTCGATATCAAGCCCGGCGCTGGGCGGCTTT	Knockout baeSbaeR
pKNOCK-baeSR-R	TTCGAGAATTGACGCGTCCTGCAGCTTAGTCGAAAAAATGCGCA
pSTV29-acrR-F	CCCAAGCTTCATGGCACGAAAAACCAAACAG	Expression of acrR
pSTV29-acrR-R	GGGGTACCTTATAAAGGAAGGCGGCCGGCGT
pSTV29-sdeR-F	CCCAAGCTTCATGAACACGACGGGTTTCATT	Expression of sdeR
pSTV29-sdeR-R	GGGGTACCTCAGTGGTGCGTGCGCCCCAT
pSTV29-sdeS-F	CCCAAGCTTCATGTTAGATTTTCGCTTTCCGC	Expression of sdeS
pSTV29-sdeS-R	GGGGTACCTTATTTACCGGCAGCTTCAGCCT
pSTV29-baeSR-F	ATTTCACACAGGAAACAGCTATGAAGATAGGCATTACCGG	Expression of baeSbaeR
pSTV29-baeSR-R	GCTTACAATTTCCATTCGCCCTAAACCCCATTCACCAG

## Sheet: Table S7
Supplemental table 7. Primers used to construct knock-out plasmids and expression plasmids of globe regulator genes.
Primers	Sequences 5′- 3′	Purpose
pknock-Gm-F	AGGACGCGTCAATTCTCGAA	Linerizing pKnock-Gm-I-SceI(Rha)-CcdB
pknock-Gm-R	GCTTGATATCGAATTCCTGC
rob-up-F	GCAGGAATTCGATATCAAGCCTTGTCGGAGTAGCTCAGG	Amplify the upstream recombination arm of rob
rob-up-R	CTGCAGCGTTAACGCCGGATCCATAGATCTTCCTCG
rob-down-F	CGAGGAAGATCTATGGATCCGGCGTTAACGCTGCAG	Amplify the downstream recombination arm of rob
rob-down-R	TTCGAGAATTGACGCGTCCTCGTCATCGAAGGCCAGCTG
roblike-up-F	GCAGGAATTCGATATCAAGCAGATCAGCAGCACCACG	Amplify the upstream recombination arm of roblike
roblike-up-R	TGACGCAGCTTTCCACCCACTCAATTAGCTCTTC
roblike-down-F	GTGGGTGGAAAGCTGCGTCAGATTGAAGTGG	Amplify the downstream recombination arm of roblike
roblike-down-R	TTCGAGAATTGACGCGTCCTGTCAAACTGACCGATGACG
soxS-up-F	GCAGGAATTCGATATCAAGCGTTGCTCAGCATGTCAGAC	Amplify the upstream recombination arm of soxS
soxS-up-R	AACGGCGGATTTGTATCATCAGTGCGTC
soxS-down-F	GATGATACAAATCCGCCGTTGCACGTC	Amplify the downstream recombination arm of soxS
soxS-down-R	TTCGAGAATTGACGCGTCCTGATTGGGAGCAAGGAACAC
ramA-up-F	GCAGGAATTCGATATCAAGCGGATACCCGCATGCTGGAC	Amplify the upstream recombination arm of ramA
ramA-up-R	ATTAACGCAGGATATTGACGCGATCCATGG
ramA-down-F	CGTCAATATCCTGCGTTAATCGGCACGC	Amplify the downstream recombination arm of ramA
ramA-down-R	TTCGAGAATTGACGCGTCCTTACCTGCTGGGATACGGATAAC
pBBR1MCS-5-F	AGCTGTTTCCTGTGTGAAATTGTTATCCG	Linerizing pSTV29-Cm
pSTV29-R	CGTATGGGGCTGACTTCAGGTGCTA
C-rob-F	ATTTCACACAGGAAACAGCTGTCCGTTTTAGCACAGAGCG	Construction of the rob expression vector
C-rob-R	CCTGAAGTCAGCCCCATACGTTAACGCCGAATCGGGATCAGG
C-roblike-F	ATTTCACACAGGAAACAGCTGGTATTCGGCTTTTCGCACC	Construction of the roblike expression vector
C-roblike-R	CCTGAAGTCAGCCCCATACGCGTTTAATCGATAGAGATCAGG
C-soxS-F	ATTTCACACAGGAAACAGCTCGATCACCCCATCAACGTTG	Construction of the soxS expression vector
C-soxS-R	CCTGAAGTCAGCCCCATACGTCAGGCGGATTTTTGGTGAATG
C-ramA-F	ATTTCACACAGGAAACAGCTGTGCTGGGTCTGAACTACATTG	Construction of the ramA expression vector
C-ramA-R	CCTGAAGTCAGCCCCATACGTTAACGCAGCCCCATCCAAC

## Sheet: Table S8
Supplemental table 8. Primers used in real-time PCR assays.
Target genes	Sequences 5′- 3′
sdeY	F: CATGGTCAACAGGATGCCCT
	R: TGCTCAAACCGATCCCGAAA
sdeQ	F: TACTGCACCATGACCGAACC
	R: AGCGTCGCATGAAGAACAGA
sdeB	F: GGGGATTGTTTCTGGGTGGT
	R: AGAGATCGCTGAAACGGTGG
sdeC	F: GGTCATCGCTGCCGTACTGAT
	R: CCATCAATTGGCCGTCGACCC
SdeG	F: GCGGGCGTTGATGGAAATTA
	R: GGTGATATAACCGCGCAGGA
rpoD	F: GGTTCTGTCCAGCGTGGAAT
	R: TAGGTGATGGCTTCCGGGTA
F and R represent forward and reverse primer, respectively.
